# Supplementary material for: Sodium butyrate protects against lipopolysaccharide-induced liver injury partially via the GPR43/ β-arrestin-2/NF-κB network
Source: Gastroenterol Rep (Oxf). 2020 Nov 22;9(2):154–65. doi: 10.1093/gastro/goaa085 (PMC8128024; doi:10.1093/gastro/goaa085)
Supplement: goaa085_Supplementary_Data [file goaa085_supplementary_data.zip]

Archive with 2 entries (2 files):
- GR-2020-133R3-Supplementary_Table_1.docx
- Supplementary Table 2.docx
